# Supplementary material for: Karyological and nuclear DNA content variation of the genus Asparagus
Source: PLoS One. 2022 Mar 16;17(3):e0265405. doi: 10.1371/journal.pone.0265405 (PMC8926174; doi:10.1371/journal.pone.0265405)
Supplement: S1 Table — (XLSX) [file pone.0265405.s001.xlsx]

## Sheet: DNA-content
Article title	Karyological and Nuclear DNA Content Variation of the genus Asparagus
Journal	PLOS ONE
Authors	Plath, Klocke, Nothnagel
Affiliation	Julius Kühn Institute (JKI), Federal Research Centre for Cultivated Plants, Institute for Breeding Research on Horticultural Crops
Email	susann.plath@julius-kuehn.de
Online Resource 1: Origin data of measuring the chromosome size
Species	MV1	SD		Measurement in µm
A. officinalis cv. Darlise 4L + 2M + 4S				meas. 1	meas. 2	meas. 3	meas. 4	meas. 5	meas. 6	meas. 7	meas. 8	meas. 9	meas. 10	meas. 11	meas. 12	meas. 13	meas. 14	meas. 15	meas. 16
	5.42687	0.583649		4.32	4.9	5.28	4.86	5.72	5.67	5.29	5.02	5.05	5.08	6.48	5.4	5.75	6.67	5.41	5.93
	5.09687	0.486476		4.28	4.67	4.86	4.8	5.63	4.92	4.82	4.62	4.73	4.96	5.95	4.87	5.68	5.93	5.37	5.46
	4.85375	0.421987		4.19	4.58	4.51	4.71	5.47	4.63	4.76	4.47	4.27	4.83	5.16	4.61	5.5	5.4	5.17	5.4
	4.56125	0.363058		4.17	4.38	4.42	4.48	5.45	4.54	4.57	4.3	4.12	4.27	4.3	4.28	4.93	5.04	4.69	5.04
	4.36062	0.301651		4.12	4.33	4.36	4.29	4.8	4.54	4.45	3.7	4.06	4.14	4.23	4.05	4.73	4.77	4.44	4.76
	4.22562	0.343292		3.84	3.62	4.32	4.13	4.61	4.49	4.43	3.62	3.92	4.12	4.17	4.01	4.51	4.76	4.43	4.63
	4.04812	0.318771		3.82	3.34	4.17	3.77	4.51	4.46	4.33	3.62	3.82	3.84	4.15	3.97	4.2	4.05	4.41	4.31
	3.85562	0.302675		3.66	3.24	3.66	3.77	4.14	4.32	4	3.43	3.7	3.66	3.98	3.92	3.77	3.82	4.33	4.29
	3.49063	0.300031		3.34	3.08	3.55	3.76	3.93	3.37	3.48	3.21	3.08	3.16	3.98	3.75	3.08	3.76	3.62	3.7
	3.315	0.339816		3.27	2.77	3.55	3.7	3.93	3.34	3.37	2.77	2.96	3.13	3.65	2.93	3.07	3.58	3.37	3.65
	3.10375	0.327831		2.72	2.58	3.35	3.7	3.76	3.17	3.02	2.62	2.86	3.08	3.27	2.92	2.93	3.21	3.17	3.3
	2.96187	0.370341		2.7	2.51	2.7	3.7	3.75	3.13	2.87	2.56	2.63	2.54	3.08	2.81	2.87	3.15	3.12	3.27
	2.84875	0.34914		2.54	2.42	2.7	3.35	3.62	2.91	2.66	2.56	2.42	2.42	3.08	2.7	2.84	3.12	3.03	3.21
	2.62625	0.278026		2.46	2.39	2.43	2.98	3.03	2.64	2.36	2.42	2.12	2.36	2.64	2.66	2.77	2.72	2.87	3.17
	2.53938	0.296468		2.27	2.13	2.36	2.86	3.03	2.36	2.34	2.39	2.12	2.29	2.62	2.56	2.73	2.7	2.74	3.13
	2.41625	0.302962		2.23	2.13	2.36	2.58	2.93	2.03	2.14	2.21	2.07	2.14	2.54	2.38	2.51	2.62	2.71	3.08
	2.315	0.316228		2.21	2.06	2.27	2.56	2.92	1.96	2.06	1.93	2.02	2.09	2.43	2.22	2.27	2.43	2.58	3.03
	2.21563	0.304281		2.13	1.92	2.12	2.42	2.86	1.81	1.94	1.91	1.93	2.07	2.42	2.16	2.06	2.42	2.56	2.72
	2.03563	0.282709		1.99	1.92	1.59	2.06	2.54	1.81	1.85	1.62	1.91	1.9	2.16	1.91	2.03	2.34	2.56	2.38
	1.92062	0.285273		1.93	1.91	1.36	1.96	2.48	1.77	1.77	1.59	1.81	1.81	2.02	1.81	1.66	2.23	2.36	2.26
sum	68.2175	5.6168		62.19	60.88	65.92	70.44	79.11	67.87	66.51	60.57	61.6	63.89	72.31	65.92	69.89	74.72	72.94	76.72
A. acutifolius 3L + 3M + 4S				meas. 1	meas. 2	meas. 3	meas. 4	meas. 5	meas. 6	meas. 7	meas. 8	meas. 9	meas. 10	meas. 11	meas. 12	meas. 13	meas. 14
	4.88	0.754084		5.73	4.93	4.42	4.76	5.08	4.32	5.28	6.15	6.26	4.77	3.84	4.86	4.27	3.65
	4.59571	0.796561		5.73	4.39	4.13	4.58	5.08	4.14	4.67	5.72	6.12	4.58	3.43	4.41	4.02	3.34
	4.38071	0.744316		5.47	4.17	4.01	4.33	4.12	4.08	4.47	5.63	5.88	4.36	3.43	4.27	3.81	3.3
	4.21	0.69418		5.08	3.93	4	4.3	3.87	3.98	4.27	5.24	5.78	4.33	3.37	3.93	3.7	3.16
	4.06857	0.631832		4.92	3.84	3.82	4.28	3.81	3.82	4.27	5.07	5.25	4.26	3.21	3.79	3.57	3.05
	3.97857	0.628295		4.92	3.84	3.77	4.22	3.81	3.72	4.23	4.76	5.15	4.2	3.21	3.66	3.34	2.87
	3.89714	0.640674		4.77	3.82	3.76	4.2	3.68	3.72	4.17	4.7	5.13	3.98	3.08	3.55	3.27	2.73
	3.79	0.640357		4.73	3.7	3.7	4.17	3.65	3.7	3.86	4.47	5.09	3.82	2.96	3.43	3.08	2.7
	3.70714	0.649895		4.73	3.57	3.6	4.13	3.48	3.57	3.68	4.42	5.04	3.74	2.95	3.34	2.96	2.69
	3.52143	0.599867		4.49	3.26	3.37	3.93	3.35	3.35	3.41	4.05	4.86	3.65	2.93	3.13	2.86	2.66
	3.31214	0.533455		4.46	3.17	3.34	3.51	3.33	2.92	3.27	3.97	4.13	3.21	2.56	3.05	2.81	2.64
	3.15071	0.591891		4.33	3.12	3.21	3.47	3.05	2.62	3.27	3.86	4.01	2.98	2.56	2.92	2.64	2.07
	2.72929	0.495731		3.4	2.39	2.56	2.58	2.43	2.58	3.05	3.7	3.48	2.86	2.23	2.56	2.54	1.85
	2.58857	0.482092		3.19	2.21	2.56	2.42	2.23	2.29	2.74	3.7	3.26	2.71	2.14	2.43	2.51	1.85
	2.44071	0.44872		2.78	2.07	2.48	2.4	1.94	2.26	2.71	3.41	3.13	2.63	1.91	2.39	2.29	1.77
	2.33357	0.45822		2.71	2.07	2.27	2.24	1.91	2.13	2.56	3.37	3.12	2.51	1.81	2.06	2.16	1.75
	2.22571	0.371747		2.64	2.01	2.27	2.21	1.91	2.07	2.51	2.84	2.9	2.38	1.8	1.92	2.07	1.63
	2.14357	0.337905		2.42	1.94	2.27	2.2	1.9	2.02	2.36	2.83	2.72	2.09	1.75	1.91	2.01	1.59
	2.02143	0.33579		2.39	1.91	1.99	2.16	1.81	1.8	1.91	2.7	2.7	1.91	1.69	1.75	1.99	1.59
	1.875	0.345745		2.38	1.9	1.86	1.51	1.71	1.62	1.77	2.4	2.7	1.69	1.59	1.72	1.81	1.59
sum	65.85	10.7128		81.27	62.24	63.39	67.6	62.15	60.71	68.46	82.99	86.71	66.66	52.45	61.08	57.71	48.48
A. africanus 0L + 3M + 7S				meas. 1	meas. 2	meas. 3	meas. 4	meas. 5	meas. 6	meas. 7	meas. 8	meas. 9	meas. 10	meas. 11	meas. 12	meas. 13	meas. 14	meas. 15	meas. 16	meas. 17	meas. 18
	3.80222	0.738486		2.92	3.21	2.72	3.12	3.97	4.17	3.03	3.76	4.06	3.66	4.17	5.41	3.08	5.25	4.43	3.27	4.15	4.06
	3.52833	0.536452		2.92	3.16	2.66	3.03	3.94	4.01	2.91	3.35	3.97	3.57	3.84	4.2	2.99	4.7	4.12	3.27	3.35	3.52
	3.42833	0.487582		2.9	3.05	2.64	2.99	3.94	3.81	2.91	3.33	3.86	3.17	3.69	4.14	2.99	4.49	3.84	3.26	3.34	3.36
	3.24889	0.390127		2.86	2.92	2.63	2.86	3.34	3.7	2.81	3.17	3.86	3.13	3.5	3.84	2.92	3.87	3.6	3.21	2.92	3.34
	3.12444	0.354984		2.86	2.92	2.62	2.78	3.3	3.43	2.77	2.84	3.82	3.05	3.19	3.68	2.91	3.77	3.4	3.12	2.92	2.86
	3.03444	0.366306		2.7	2.81	2.56	2.78	3.21	3.35	2.58	2.7	3.63	3.02	3.12	3.62	2.9	3.77	3.37	2.92	2.74	2.84
	2.93444	0.332152		2.7	2.7	2.5	2.7	3	3.2	2.5	2.7	3.43	2.9	2.9	3.6	2.86	3.5	3.37	2.7	2.73	2.83
	2.77167	0.182125		2.66	2.7	2.56	2.74	2.7	3.03	2.54	2.64	3.12	2.87	2.73	2.83	2.73	2.95	3.17	2.56	2.66	2.7
	2.63333	0.175056		2.56	2.63	2.51	2.73	2.7	2.92	2.36	2.48	2.73	2.63	2.7	2.83	2.56	2.93	2.86	2.36	2.48	2.43
	2.51667	0.187646		2.36	2.51	2.48	2.72	2.58	2.81	2.34	2.16	2.62	2.51	2.56	2.81	2.54	2.66	2.73	2.21	2.39	2.31
	2.38111	0.220174		2.27	2.43	2.46	2.56	2.06	2.64	2.27	2.13	2.56	2.4	2.56	2.64	2.4	2.63	2.58	2.2	2.22	1.85
	2.22167	0.213288		2.23	2.16	2.23	2.16	2.02	2.48	1.96	2.09	2.38	2.13	2.42	2.58	2.22	2.54	2.38	2.16	2.16	1.69
	2.03222	0.246499		1.75	1.86	1.75	1.69	1.93	2.07	1.94	2.09	2.27	2.13	2.38	2.27	1.91	2.48	2.38	1.92	2.13	1.63
	1.92278	0.256056		1.63	1.71	1.44	1.66	1.81	2.07	1.94	1.99	2.06	2.02	2.27	2.26	1.9	2.47	2.07	1.81	1.91	1.59
	1.83444	0.211876		1.59	1.69	1.44	1.56	1.75	2.02	1.81	1.91	2.03	2.01	1.91	2.13	1.77	2.22	2.07	1.77	1.77	1.57
	1.78667	0.194708		1.56	1.63	1.43	1.56	1.75	1.93	1.72	1.8	2.01	1.94	1.81	2.07	1.77	2.16	2.01	1.75	1.69	1.57
	1.69111	0.212522		1.43	1.51	1.37	1.44	1.75	1.91	1.62	1.63	1.94	1.86	1.69	2.03	1.59	2.09	1.9	1.63	1.59	1.46
	1.59611	0.211926		1.37	1.37	1.31	1.43	1.59	1.9	1.5	1.5	1.86	1.72	1.46	2.03	1.5	1.96	1.72	1.59	1.46	1.46
	1.52389	0.213857		1.28	1.28	1.21	1.27	1.46	1.77	1.46	1.46	1.77	1.69	1.44	1.91	1.43	1.91	1.69	1.59	1.46	1.35
	1.43889	0.188529		1.27	1.28	1.14	1.27	1.35	1.59	1.44	1.46	1.59	1.59	1.28	1.9	1.35	1.75	1.57	1.36	1.43	1.28
sum	49.4517	5.26506		43.82	45.53	41.66	45.05	50.15	54.81	44.41	47.19	55.57	50	51.62	58.78	46.32	60.1	55.26	46.66	47.5	45.7
A. albus 3L + 2M + 5S				meas. 1	meas. 2	meas. 3	meas. 4	meas. 5	meas. 6	meas. 7	meas. 8	meas. 9	meas. 10	meas. 11	meas. 12	meas. 13	meas. 14	meas. 15	meas. 16	meas. 17	meas. 18	meas. 19
	4.70947	0.836323		6.22	4.9	5.95	3.51	3.37	3.98	4.96	5.72	5.29	3.93	4.51	3.62	4.61	4.63	5.08	5.39	5.17	5.12	3.52
	4.46947	0.746906		5.72	4.83	5.28	3.34	3.26	3.92	4.76	5.59	4.76	3.39	4.49	3.62	4.29	4.55	4.87	5.14	4.78	4.86	3.47
	4.29474	0.666344		5.29	4.33	5.04	3.27	3.19	3.84	4.52	5.42	4.6	3.37	4.38	3.5	4.26	4.32	4.8	4.61	4.61	4.83	3.42
	4.16105	0.588136		4.8	4.29	4.96	3.19	3.17	3.7	4.44	4.61	4.51	3.27	4.32	3.49	4.01	4.19	4.76	4.58	4.6	4.77	3.4
	4.06474	0.56789		4.77	4.2	4.93	3.18	2.95	3.7	4.33	4.51	4.3	3.21	4.23	3.48	4.01	4.1	4.54	4.47	4.33	4.63	3.36
	3.93632	0.5349		4.17	4.17	4.84	3.15	2.93	3.69	4.26	4.45	4	3.01	4.22	3.37	3.84	3.81	4.31	4.41	4.32	4.49	3.35
	3.80158	0.511872		4.14	4.05	4.51	3.12	2.86	3.41	4.13	4.12	3.97	2.86	3.89	3.27	3.77	3.68	4.23	4.32	4.19	4.47	3.24
	3.65684	0.54875		3.51	3.92	4.42	2.86	2.78	3.13	4.08	3.97	3.93	2.74	3.82	3.21	3.48	3.55	4.23	4.3	4.17	4.36	3.02
	3.53368	0.502554		3.48	3.74	3.75	2.84	2.73	3.01	3.94	3.84	3.93	2.7	3.55	3.15	3.27	3.52	4.14	4.27	4.17	4.13	2.98
	3.25895	0.497159		2.98	3.66	3.62	2.7	2.56	2.9	3.84	3.57	2.74	2.58	3.34	3.07	2.91	2.91	3.94	4.05	3.92	3.77	2.86
	3.01895	0.456772		2.91	3.1	3.3	2.5	2.5	2.5	3.5	3.51	2.72	2.5	3.1	2.6	2.6	2.7	3.8	3.7	3.5	3.62	2.7
	2.86842	0.420179		2.87	3.03	3.27	2.48	2.51	2.42	3.43	3.03	2.6	2.34	2.86	2.24	2.58	2.63	3.77	3.27	3.37	3.24	2.56
	2.63579	0.29112		2.73	2.83	2.93	2.24	2.48	2.42	2.84	3.02	2.42	2.23	2.47	2.24	2.38	2.56	2.95	3.01	2.71	3.19	2.43
	2.48474	0.322725		2.72	2.74	2.81	1.96	2.22	2.26	2.77	2.86	2.42	2.16	2.43	1.92	2.36	2.39	2.92	2.95	2.26	2.86	2.2
	2.38684	0.307555		2.54	2.46	2.63	1.93	2.09	2.14	2.56	2.86	2.26	2.06	2.42	1.92	2.26	2.2	2.86	2.87	2.26	2.83	2.2
	2.29474	0.306016		2.38	2.39	2.56	1.86	2.07	2.07	2.38	2.7	2.24	1.86	2.36	1.85	2.24	2.2	2.84	2.84	2.23	2.6	1.93
	2.22316	0.316345		2.38	2.36	2.56	1.77	2.06	2.02	2.31	2.64	2.16	1.77	2.07	1.8	2.07	2.16	2.73	2.81	2.09	2.58	1.9
	2.14632	0.321644		2.36	2.31	2.36	1.75	1.94	2.01	2.26	2.54	2.14	1.66	1.93	1.75	1.99	2.06	2.7	2.74	2.06	2.51	1.71
	2.07579	0.323424		2.34	2.06	2.16	1.75	1.77	1.99	2.23	2.51	2.02	1.59	1.9	1.75	1.91	2.06	2.7	2.69	1.99	2.4	1.62
	1.90579	0.345136		2.29	1.93	2.03	1.69	1.59	1.9	1.77	2.4	1.59	1.46	1.77	1.42	1.8	2.06	2.51	2.46	1.91	2.27	1.36
sum	63.9274	8.67422		70.6	67.3	73.91	51.09	51.03	57.01	69.31	73.87	64.6	50.69	64.06	53.27	60.64	62.28	74.68	74.88	68.64	73.53	53.23
A. arborescens 0L + 4M + 6S				meas. 1	meas. 2	meas. 3	meas. 4	meas. 5	meas. 6	meas. 7	meas. 8	meas. 9	meas. 10	meas. 11	meas. 12	meas. 13	meas. 14	meas. 15	meas. 16	meas. 17
	3.94765	0.576404		4.4	3.87	4.15	4.33	4.6	4.36	3.66	4.4	4.37	3.3	2.93	3.34	3.34	4.57	2.95	3.82	4.72
	3.67882	0.513877		3.98	3.66	3.82	3.82	4.15	4.2	3.48	4.05	4.06	2.92	2.78	3.03	3.18	4.3	2.91	3.82	4.38
	3.59176	0.517258		3.84	3.55	3.82	3.7	4.14	4.04	3.34	4.05	4.06	2.86	2.64	2.9	3.17	4.19	2.84	3.7	4.22
	3.48765	0.494779		3.82	3.52	3.51	3.65	4.13	3.84	3.18	3.43	4.05	2.86	2.58	2.86	3.16	4.06	2.77	3.7	4.17
	3.36294	0.491777		3.65	3.51	3.35	3.59	3.82	3.74	3.15	3.35	3.81	2.84	2.56	2.54	3.07	4.05	2.58	3.43	4.13
	3.30059	0.503312		3.6	3.48	3.27	3.58	3.72	3.69	3.05	3.3	3.72	2.73	2.38	2.54	2.99	3.98	2.56	3.4	4.12
	3.16882	0.448657		3.57	3.43	3.17	3.31	3.48	3.52	2.86	3.21	3.5	2.7	2.36	2.43	2.91	3.52	2.54	3.35	4.01
	3.09	0.428609		3.55	3.4	3.08	3.21	3.33	3.31	2.78	3.17	3.27	2.64	2.29	2.42	2.87	3.43	2.51	3.34	3.93
	2.94765	0.418112		3.41	3.27	3.03	3.05	2.95	3.05	2.54	2.87	3.03	2.62	2.27	2.16	2.86	3.41	2.51	3.27	3.81
	2.80529	0.445053		3.21	3.14	2.92	2.86	2.38	3.05	2.4	2.56	3.02	2.58	1.91	2.16	2.84	3.31	2.48	3.17	3.7
	2.66294	0.439154		2.81	2.7	2.91	2.86	2.36	3.02	2.24	2.42	2.86	2.27	1.77	2.14	2.71	3.19	2.42	2.91	3.68
	2.43118	0.400953		2.66	2.23	2.42	2.71	2.2	2.29	2.06	2.36	2.27	2.26	1.75	2.03	2.36	3.13	2.42	2.7	3.48
	2.17882	0.265217		2.58	2.22	2.16	2.64	2.16	2.22	1.99	2.16	2.27	1.81	1.69	2.03	1.94	2.47	1.94	2.16	2.6
	2.08588	0.253773		2.24	2.21	2.07	2.6	2.09	2.03	1.96	2.06	2.07	1.69	1.63	1.91	1.94	2.4	1.91	2.09	2.56
	1.97059	0.280346		2.09	2.03	1.8	2.51	2.07	1.93	1.94	1.96	2.07	1.63	1.59	1.56	1.9	2.29	1.59	2.03	2.51
	1.89353	0.27179		2.07	1.96	1.77	2.36	1.8	1.85	1.93	1.91	2.02	1.46	1.57	1.56	1.85	2.27	1.5	1.91	2.4
	1.82	0.259955		2.01	1.8	1.59	2.27	1.72	1.77	1.85	1.91	1.96	1.44	1.56	1.5	1.75	2.26	1.44	1.9	2.21
	1.71059	0.231478		1.91	1.75	1.59	1.92	1.56	1.59	1.81	1.86	1.9	1.42	1.56	1.37	1.42	2.03	1.42	1.81	2.16
	1.58353	0.20872		1.75	1.57	1.44	1.71	1.51	1.57	1.72	1.75	1.63	1.35	1.46	1.37	1.31	1.9	1.35	1.44	2.09
	1.46765	0.209973		1.66	1.5	1.42	1.69	1.5	1.51	1.37	1.42	1.59	1.31	1.21	1.12	1.28	1.9	1.31	1.31	1.85
sum	53.1859	7.0003		58.81	54.8	53.29	58.37	55.67	56.58	49.31	54.2	57.53	44.69	40.49	42.97	48.85	62.66	43.95	55.26	66.73
A. plocamoides 0L + 1M + 9S				meas. 1	meas. 2	meas. 3	meas. 4	meas. 5	meas. 6	meas. 7	meas. 8	meas. 9	meas. 10	meas. 11	meas. 12	meas. 13	meas. 14	meas. 15	meas. 16	meas. 17	meas. 18	meas. 19	meas. 20	meas. 21	meas. 22	meas. 23	meas. 24	meas. 25	meas. 26	meas. 27	meas. 28	meas. 29	meas. 30	meas. 31	meas. 32
	3.27187	0.537636		2.78	3.4	2.54	2.95	3.05	3.37	3.13	3.02	2.73	2.81	2.36	2.29	3.41	3.21	3.03	3.68	2.91	3.37	2.99	3.6	3.62	4.15	4.13	4.33	4.49	3.02	3.27	3.77	3.77	2.77	3.74	3.01
	3.0975	0.489534		2.58	3.21	2.54	2.92	2.91	3.27	2.77	2.93	2.7	2.48	2.26	2.27	3.27	3.07	2.7	3.62	2.86	3.17	2.78	3.15	3.19	3.47	4.01	4.19	4.14	3.01	3.21	3.55	3.77	2.64	3.47	3.01
	2.97531	0.390448		2.58	3.05	2.54	2.73	2.81	3.27	2.73	2.9	2.7	2.42	2.21	2.16	3.19	3.03	2.7	3.57	2.86	3.02	2.77	3.15	2.99	3.42	3.66	3.5	3.66	2.98	3.03	3.34	3.5	2.56	3.27	2.91
	2.91969	0.388084		2.56	3.03	2.51	2.72	2.77	3.13	2.7	2.87	2.63	2.42	2.16	2.16	3.15	3.03	2.69	3.51	2.73	3.01	2.71	3.13	2.98	3.34	3.65	3.48	3.65	2.87	2.93	3.27	3.36	2.4	3.18	2.7
	2.8425	0.373765		2.48	3.02	2.39	2.71	2.7	3.08	2.7	2.86	2.58	2.42	2.07	2.16	3.05	2.98	2.63	3.37	2.71	2.91	2.64	3.08	2.92	3.34	3.48	3.4	3.62	2.87	2.72	2.91	3.35	2.39	2.91	2.51
	2.76	0.363309		2.48	2.91	2.39	2.56	2.69	3.05	2.66	2.62	2.54	2.38	2.07	2.12	3.01	2.92	2.4	3.34	2.58	2.84	2.63	2.72	2.86	3.3	3.37	3.39	3.41	2.77	2.69	2.87	3.34	2.38	2.63	2.4
	2.67719	0.360895		2.48	2.78	2.38	2.51	2.63	2.91	2.64	2.54	2.39	2.36	2.06	2.09	2.83	2.72	2.24	3.15	2.56	2.74	2.54	2.2	2.81	3.17	3.36	3.34	3.37	2.73	2.66	2.86	3.31	2.34	2.63	2.34
	2.59687	0.357748		2.48	2.74	2.36	2.47	2.58	2.87	2.62	2.36	2.16	2.34	2.03	2.06	2.77	2.7	2.2	3.15	2.51	2.7	2.29	2.16	2.58	3.05	3.35	3.21	3.12	2.71	2.66	2.51	3.3	2.27	2.56	2.23
	2.49094	0.36454		2.43	2.64	2.31	2.46	2.56	2.83	2.58	1.9	2.16	2.22	2.01	2.03	2.77	2.69	2.12	3.05	2.42	2.56	2.27	2.01	2.51	2.87	3.24	3.05	3.03	2.42	2.58	2.24	3.12	2.16	2.56	1.91
	2.385	0.336591		2.42	2.56	2.26	2.27	2.36	2.81	2.56	1.86	2.16	2.07	2.01	1.91	2.29	2.51	2.06	3.01	2.36	2.42	2.27	1.96	2.24	2.81	3.03	2.81	2.98	2.39	2.48	2.22	2.9	2.14	2.38	1.81
	2.25281	0.3333		2.4	2.16	2.16	2.23	2.27	2.78	2.46	1.81	2.07	1.91	1.94	1.85	2.23	2.03	1.81	2.99	2.24	2.4	2.24	1.93	2.09	2.7	2.81	2.77	2.84	2.14	2.06	2.13	2.64	1.92	2.27	1.81
	2.13781	0.338764		2.39	1.91	1.92	2.16	2.16	2.7	2.43	1.77	2.06	1.59	1.81	1.81	2.22	2.02	1.75	2.96	2.16	2.39	2.01	1.77	2.07	2.48	2.7	2.51	2.51	2.06	2.01	1.85	2.56	1.91	2.2	1.56
	1.83469	0.289309		1.72	1.75	1.63	1.81	1.69	2.62	2.42	1.75	1.59	1.51	1.43	1.46	1.77	1.75	1.59	1.81	1.66	1.94	1.92	1.69	1.99	2.13	2.2	1.91	2.34	1.96	1.99	1.62	1.94	1.46	2.2	1.46
	1.70156	0.199078		1.72	1.66	1.59	1.69	1.63	2.16	1.59	1.71	1.59	1.46	1.24	1.42	1.63	1.59	1.57	1.81	1.62	1.75	1.86	1.69	1.99	1.75	2.07	1.69	1.96	1.8	1.92	1.59	1.91	1.44	1.91	1.44
	1.60906	0.188188		1.63	1.62	1.57	1.57	1.63	1.85	1.46	1.69	1.5	1.46	1.24	1.21	1.59	1.56	1.46	1.63	1.46	1.69	1.81	1.42	1.96	1.59	1.91	1.59	1.94	1.63	1.81	1.43	1.81	1.44	1.9	1.43
	1.55406	0.193227		1.62	1.59	1.56	1.5	1.59	1.69	1.46	1.46	1.46	1.43	1.21	1.21	1.59	1.51	1.44	1.59	1.42	1.62	1.81	1.37	1.86	1.59	1.86	1.59	1.9	1.42	1.81	1.36	1.72	1.16	1.9	1.43
	1.46313	0.159304		1.59	1.44	1.46	1.37	1.42	1.62	1.43	1.46	1.44	1.36	1.14	1.14	1.57	1.51	1.35	1.57	1.36	1.57	1.59	1.27	1.66	1.59	1.75	1.56	1.71	1.31	1.63	1.28	1.43	1.16	1.66	1.42
	1.39688	0.145483		1.44	1.28	1.46	1.24	1.37	1.46	1.43	1.42	1.35	1.28	1.12	1.12	1.5	1.5	1.31	1.56	1.27	1.44	1.59	1.27	1.51	1.46	1.59	1.46	1.66	1.24	1.63	1.27	1.36	1.12	1.57	1.42
	1.30594	0.137883		1.37	1.24	1.44	1.16	1.37	1.46	1.35	1.37	1.31	1.12	1.12	1.06	1.27	1.37	1.24	1.46	1.24	1.14	1.24	1.16	1.28	1.36	1.56	1.24	1.59	1.24	1.51	1.27	1.28	1.12	1.57	1.28
	1.21469	0.1535		1.28	1.16	1.11	0.95	1.24	1.46	1.28	1.16	1.14	1.11	0.97	1.06	1.16	1.21	1.14	1.42	1.14	1.12	1.21	1.14	1.24	1.28	1.44	0.95	1.51	1.21	1.46	1.21	1.21	1.06	1.57	1.27
sum	44.4875	5.3257		42.43	45.15	40.12	41.98	43.43	50.39	44.4	41.46	40.26	38.15	34.46	34.59	46.27	44.91	39.43	52.25	42.07	45.8	43.17	41.87	46.35	50.85	55.17	51.97	55.43	43.78	46.06	44.55	51.58	37.84	48.08	39.35
A. plumosus 0L + 3M + 7S				meas. 1	meas. 2	meas. 3	meas. 4	meas. 5	meas. 6	meas. 7	meas. 8	meas. 9	meas. 10	meas. 11	meas. 12	meas. 13	meas. 14	meas. 15	meas. 16
	3.94375	0.484728		4.6	3.2	3.8	3.3	3.6	4.3	3.9	4.2	4.1	4.3	4.3	3.6	3.5	4.7	4.5	3.2
	3.77438	0.472533		4.22	2.99	3.66	3.27	3.48	3.76	3.92	4.22	3.7	4.27	4.31	3.55	3.5	4.19	4.49	2.86
	3.67812	0.444792		4.13	2.86	3.63	3.27	3.43	3.62	3.63	4.05	3.66	3.98	4.1	3.55	3.47	4.17	4.47	2.83
	3.52187	0.426369		4.08	2.83	3.52	2.92	3.37	3.5	3.5	3.69	3.63	3.84	3.79	3.4	3.47	3.97	4.22	2.62
	3.29375	0.427052		3.66	2.38	3.19	2.83	3.21	3.27	3.21	3.68	3.21	3.62	3.43	3.39	3.3	3.57	4.19	2.56
	3.16125	0.430884		3.62	2.34	3.15	2.71	3.08	3.15	3.13	3.27	3.19	3.52	3.35	3.19	2.98	3.35	4.17	2.38
	2.99375	0.383192		3.2	2.3	2.8	2.6	2.9	3	3.1	2.9	3.1	3.3	3.3	3	2.9	3.3	3.9	2.3
	2.87625	0.361471		3.12	2.24	2.74	2.63	2.9	2.51	3.05	2.83	3.08	3.27	3.02	3.03	2.91	2.73	3.72	2.24
	2.74813	0.372646		2.99	2.13	2.51	2.24	2.69	2.51	2.91	2.73	2.96	3.02	3.01	3.02	2.7	2.7	3.65	2.2
	2.51375	0.330168		2.86	2.07	2.46	1.85	2.64	2.48	2.22	2.24	2.9	3.01	2.64	2.7	2.62	2.56	2.9	2.07
	2.38	0.326841		2.64	2.03	2.42	1.75	2.16	2.48	2.02	2.2	2.86	2.95	2.48	2.58	2.6	2.43	2.56	1.92
	2.2175	0.291151		2.07	1.94	2.23	1.71	2.06	2.27	1.93	2.16	2.39	2.87	2.27	2.46	2.58	2.14	2.54	1.86
	2.045	0.245128		2.06	1.86	2.03	1.63	1.94	2.06	1.72	1.92	2.39	2.56	2.01	2.42	2.07	1.94	2.26	1.85
	1.90125	0.245964		1.91	1.46	1.81	1.62	1.85	1.91	1.69	1.57	2.2	2.36	1.86	2.23	1.92	1.94	2.24	1.85
	1.77875	0.224719		1.9	1.36	1.75	1.59	1.81	1.91	1.59	1.46	1.75	2.26	1.77	1.75	1.85	1.75	2.21	1.75
	1.67125	0.198049		1.71	1.35	1.63	1.46	1.59	1.69	1.59	1.44	1.59	2.14	1.77	1.75	1.71	1.59	2.07	1.66
	1.59187	0.174865		1.59	1.28	1.62	1.46	1.59	1.62	1.51	1.37	1.57	1.93	1.63	1.63	1.63	1.44	2.01	1.59
	1.55437	0.175106		1.46	1.28	1.59	1.42	1.57	1.59	1.5	1.36	1.51	1.91	1.56	1.62	1.5	1.42	1.99	1.59
	1.45375	0.182101		1.37	1.28	1.59	1.37	1.27	1.42	1.21	1.36	1.44	1.77	1.51	1.51	1.35	1.31	1.91	1.59
	1.35438	0.17864		1.35	1.14	1.44	1.21	1.21	1.31	1.21	1.31	1.43	1.56	1.36	1.43	1.31	1.21	1.91	1.28
sum	50.4531	5.41759		54.54	40.32	49.57	42.84	48.35	50.36	48.54	49.96	52.66	58.44	53.47	51.81	49.87	52.41	61.91	42.2
A. ramosissimus 1L + 2M+ 7S				meas. 1	meas. 2	meas. 3	meas. 4	meas. 5	meas. 6	meas. 7	meas. 8	meas. 9	meas. 10	meas. 11	meas. 12	meas. 13	meas. 14
	5.29071	0.555948		6	5.42	5.17	4.33	4.48	5.46	4.6	6.32	5.68	4.72	5.42	5.4	5.43	5.64
	4.99214	0.523889		5.54	4.92	4.73	4.31	4.19	5.33	4.41	6.11	5.18	4.57	5.12	5.32	4.69	5.47
	4.73071	0.40211		5.18	4.63	4.72	4.17	3.93	5.3	4.29	5.04	5.04	4.54	4.54	5.17	4.62	5.06
	4.535	0.370072		4.83	4.49	4.67	3.84	3.9	5.23	4.07	4.96	4.61	4.54	4.49	4.71	4.54	4.61
	4.32429	0.326971		4.65	4.38	4.33	3.77	3.89	4.37	3.75	4.92	4.42	4.29	4.48	4.61	4.13	4.55
	4.06786	0.291331		4.2	4.36	4.32	3.57	3.65	4.15	3.57	4.32	4.15	4.26	4.3	3.97	3.77	4.36
	3.86286	0.233374		3.93	4.15	3.79	3.42	3.52	3.97	3.5	4.14	4.05	3.97	4.1	3.94	3.7	3.9
	3.67286	0.23825		3.86	3.98	3.39	3.41	3.41	3.55	3.21	3.77	3.77	3.97	3.98	3.79	3.63	3.7
	3.54143	0.255283		3.77	3.89	3.3	3.35	3.15	3.5	3.05	3.49	3.62	3.65	3.97	3.66	3.48	3.7
	3.33571	0.258504		3.55	3.84	3.19	3.21	3.14	3.27	3.03	3.27	3.6	3.55	3.43	2.91	3.08	3.63
	3.085	0.228278		3.13	3.55	2.99	3.13	2.92	2.72	2.92	3.02	2.98	3.17	3.15	2.86	3.08	3.57
	2.87643	0.275723		2.99	3.17	2.73	2.4	2.63	2.54	2.73	2.93	2.77	3.08	2.98	2.86	2.91	3.55
	2.65643	0.281643		2.71	2.81	2.73	2.34	2.36	2.36	2.36	2.6	2.73	2.74	2.87	2.72	2.43	3.43
	2.55571	0.328953		2.69	2.78	2.72	2.12	2.06	2.27	2.36	2.54	2.7	2.48	2.86	2.56	2.27	3.37
	2.375	0.281774		2.29	2.72	2.56	1.86	2.03	2.23	2.2	2.27	2.51	2.23	2.84	2.48	2.2	2.83
	2.265	0.233689		2.26	2.69	2.51	1.77	1.99	2.21	2.07	2.27	2.42	2.07	2.46	2.47	2.16	2.36
	2.17643	0.184065		2.23	2.43	2.34	1.75	1.96	2.09	1.99	2.27	2.34	2.03	2.27	2.36	2.14	2.27
	2.03429	0.149986		2.16	2.16	2.09	1.72	1.75	2.06	1.96	2.16	2.24	2.03	2.16	1.99	1.91	2.09
	1.94286	0.158404		2.07	1.9	2.07	1.62	1.69	2.06	1.91	2.16	2.2	1.9	1.91	1.96	1.81	1.94
	1.74071	0.230789		1.85	1.46	1.85	1.56	1.31	1.94	1.81	2.03	2.16	1.77	1.85	1.46	1.57	1.75
sum	66.0614	4.50877		69.89	69.73	66.2	57.65	57.96	66.61	59.79	70.59	69.17	65.56	69.18	67.2	63.55	71.78
A. scoparius 0L + 0M + 10S				meas. 1	meas. 2	meas. 3	meas. 4	meas. 5	meas. 6	meas. 7	meas. 8	meas. 9	meas. 10	meas. 11	meas. 12	meas. 13	meas. 14	meas. 15	meas. 16	meas. 17	meas. 18	meas. 19	meas. 20	meas. 21	meas. 22	meas. 23
	2.75217	0.315801		2.34	2.38	3.08	2.48	2.87	2.58	2.7	2.9	2.72	2.48	3.18	3.37	2.62	2.73	2.84	3.4	2.36	3.15	2.78	2.62	2.38	2.38	2.96
	2.59261	0.236132		2.24	2.29	2.63	2.39	2.86	2.56	2.58	2.86	2.47	2.42	3.08	2.99	2.54	2.51	2.6	2.71	2.36	2.92	2.56	2.58	2.38	2.23	2.87
	2.46478	0.269474		2.24	2.29	2.58	1.57	2.73	2.56	2.56	2.71	2.46	2.39	2.98	2.74	2.48	2.42	2.6	2.66	2.26	2.7	2.42	2.47	2.24	2.2	2.43
	2.40826	0.230984		2.16	2.26	2.54	1.77	2.72	2.48	2.51	2.71	2.31	2.38	2.86	2.7	2.4	2.34	2.42	2.66	2.23	2.42	2.27	2.46	2.23	2.16	2.4
	2.3387	0.249683		2.12	2.24	2.51	1.59	2.7	2.42	2.4	2.66	2.22	2.34	2.81	2.54	2.36	2.29	2.38	2.6	2.16	2.29	2.09	2.42	2.14	2.12	2.39
	2.34043	0.225591		2.07	2.2	2.48	2.87	2.64	2.29	2.4	2.58	2.14	2.14	2.71	2.51	2.24	2.27	2.38	2.56	2.01	2.27	2.07	2.42	2.14	2.06	2.38
	2.25261	0.211315		1.99	2.16	2.38	2.36	2.6	2.21	2.4	2.4	2.07	2.12	2.7	2.43	2.14	2.14	2.38	2.56	2.01	2.26	1.81	2.36	2.14	2.03	2.16
	2.21087	0.216231		1.99	2.12	2.36	2.73	2.58	2.2	2.36	2.36	2.07	2.06	2.38	2.43	2.09	2.13	2.34	2.36	1.91	2.22	1.8	2.21	2.07	1.92	2.16
	2.11087	0.175967		1.96	2.12	2.21	2.13	2.51	2.16	2.24	2.34	1.85	2.03	2.16	2.42	2.01	2.06	2.24	2.14	1.85	2.21	1.77	2.09	2.01	1.91	2.13
	1.99087	0.199802		1.94	2.07	2.09	1.42	2.43	2.12	2.22	2.14	1.81	1.91	2.06	1.94	1.96	1.92	2.22	2.14	1.81	2.16	1.75	1.94	1.91	1.81	2.02
	1.96391	0.206918		1.93	2.06	2.07	2.58	2.27	1.99	2.16	1.94	1.77	1.9	1.99	1.91	1.92	1.72	2.07	2.12	1.8	2.12	1.66	1.63	1.9	1.75	1.91
	1.88478	0.242861		1.77	1.99	1.96	2.83	2.16	1.77	1.9	1.81	1.77	1.72	1.93	1.91	1.86	1.69	1.81	2.06	1.8	2.01	1.63	1.59	1.72	1.75	1.91
	1.78696	0.233302		1.75	1.8	1.94	2.69	1.8	1.77	1.62	1.77	1.75	1.69	1.91	1.9	1.57	1.66	1.62	2.01	1.63	1.91	1.46	1.59	1.72	1.69	1.85
	1.6713	0.114524		1.72	1.71	1.69	1.59	1.77	1.69	1.59	1.71	1.75	1.62	1.81	1.9	1.56	1.62	1.5	1.9	1.59	1.63	1.44	1.57	1.69	1.59	1.8
	1.63348	0.239285		1.72	1.59	1.59	2.66	1.72	1.69	1.59	1.62	1.59	1.46	1.75	1.81	1.51	1.57	1.46	1.59	1.51	1.59	1.43	1.51	1.46	1.56	1.59
	1.54739	0.103807		1.62	1.46	1.59	1.62	1.69	1.59	1.59	1.59	1.59	1.43	1.71	1.81	1.46	1.56	1.46	1.57	1.46	1.46	1.36	1.46	1.46	1.46	1.59
	1.4913	0.108279		1.62	1.44	1.59	1.28	1.51	1.59	1.51	1.57	1.46	1.42	1.63	1.8	1.44	1.5	1.43	1.46	1.43	1.46	1.36	1.43	1.46	1.35	1.56
	1.45565	0.0966763		1.51	1.44	1.59	1.46	1.46	1.57	1.46	1.56	1.46	1.42	1.63	1.66	1.43	1.46	1.43	1.43	1.37	1.42	1.28	1.35	1.36	1.27	1.46
	1.39304	0.101914		1.51	1.36	1.35	1.59	1.36	1.36	1.44	1.51	1.44	1.28	1.56	1.59	1.28	1.46	1.35	1.37	1.28	1.27	1.27	1.35	1.35	1.27	1.44
	1.29478	0.142946		1.35	1.27	1.31	1.69	0.97	1.28	1.36	1.46	1.37	1.27	1.36	1.5	1.28	1.27	1.11	1.24	1.28	1.14	1.16	1.28	1.16	1.24	1.43
sum	39.5848	2.54097		37.55	38.25	41.54	41.3	43.35	39.88	40.59	42.2	38.07	37.48	44.2	43.86	38.15	38.32	39.64	42.54	36.11	40.61	35.37	38.33	36.92	35.75	40.44
A. stipularis 1 1L + 4M + 5S				meas. 1	meas. 2	meas. 3	meas. 4	meas. 5	meas. 6	meas. 7	meas. 8	meas. 9	meas. 10	meas. 11	meas. 12	meas. 13	meas. 14	meas. 15	meas. 16	meas. 17	meas. 18
	4.34889	0.571653		4.39	3.48	3.58	4.32	3.52	3.62	4.33	4.78	4.15	4.52	4.87	4.52	4.61	3.97	4.3	5.54	5.41	4.37
	4.08222	0.474957		4.14	3.37	3.37	3.82	3.19	3.55	4.14	4.77	4.07	4.27	4.69	3.97	4.54	3.97	4.01	4.77	4.61	4.23
	3.94167	0.423927		4.06	3.35	3.34	3.41	3.12	3.51	4.13	4.55	3.9	4.13	4.65	3.97	4.15	3.92	3.97	4.15	4.47	4.17
	3.77056	0.414132		3.72	3.31	3.26	3.08	2.9	3.4	4.1	4.05	3.75	4.05	4.23	3.84	4.12	3.62	3.93	4.05	4.44	4.02
	3.67389	0.406477		3.57	3.19	3.17	3.01	2.86	3.35	4.05	3.97	3.69	3.76	4.23	3.76	4.05	3.5	3.84	3.86	4.3	3.97
	3.53056	0.365277		3.49	3.02	3.03	2.92	2.84	3.27	3.93	3.97	3.65	3.74	4.1	3.7	3.84	3.36	3.65	3.65	3.69	3.7
	3.435	0.338612		3.35	3.01	2.93	2.86	2.84	3.27	3.77	3.93	3.57	3.59	3.97	3.63	3.5	3.21	3.62	3.48	3.62	3.68
	3.30833	0.341081		3.21	2.98	2.9	2.56	2.83	3.14	3.69	3.62	3.57	3.5	3.93	3.12	3.36	3.19	3.55	3.27	3.48	3.65
	3.15278	0.309009		3.02	2.98	2.87	2.42	2.63	2.86	3.65	3.33	3.33	3.21	3.4	3.05	3.21	3.19	3.51	3.21	3.37	3.51
	3.01444	0.319065		2.78	2.86	2.78	2.39	2.43	2.64	3.52	3.3	3.3	3.03	3.37	2.87	3.17	3.13	3.42	3.13	3.21	2.93
	2.82944	0.291499		2.7	2.73	2.56	2.34	2.42	2.62	3.39	2.66	2.95	2.7	3.18	2.48	3.13	2.99	3.21	2.86	3.14	2.87
	2.60778	0.232631		2.38	2.7	2.54	2.22	2.26	2.51	2.51	2.62	2.78	2.46	2.96	2.43	2.34	2.74	2.96	2.71	2.96	2.86
	2.35333	0.23471		2.31	2.03	2.16	2.09	1.77	2.38	2.29	2.42	2.51	2.38	2.38	2.4	2.31	2.39	2.48	2.64	2.86	2.56
	2.21056	0.236537		2.26	1.93	2.01	1.9	1.72	1.91	2.22	2.31	2.27	2.27	2.36	2.27	2.2	2.16	2.38	2.56	2.7	2.36
	2.05611	0.182274		2.16	1.91	1.8	1.86	1.66	1.9	2.13	2.07	2.06	2.24	2.14	2.06	2.07	2.12	2.27	2.42	2.23	1.91
	1.92778	0.154939		2.03	1.66	1.77	1.81	1.63	1.86	2.09	1.8	2.03	2.07	1.91	1.96	2.07	1.9	2.02	2.21	2.07	1.81
	1.86556	0.161011		1.91	1.51	1.77	1.77	1.62	1.85	2.03	1.75	1.91	2.03	1.9	1.91	2.02	1.72	1.96	2.13	2.07	1.72
	1.76444	0.119453		1.77	1.51	1.63	1.77	1.59	1.77	1.9	1.69	1.81	1.77	1.69	1.8	1.9	1.66	1.91	1.93	1.94	1.72
	1.69	0.142088		1.75	1.43	1.5	1.75	1.5	1.77	1.77	1.69	1.69	1.57	1.5	1.77	1.81	1.59	1.9	1.86	1.91	1.66
	1.55778	0.196315		1.16	1.28	1.46	1.72	1.46	1.59	1.66	1.37	1.44	1.56	1.44	1.69	1.69	1.37	1.9	1.86	1.8	1.59
sum	57.1211	4.96723		56.16	50.24	50.43	50.02	46.79	52.77	61.3	60.65	58.43	58.85	62.9	57.2	60.09	55.7	60.79	62.29	64.28	59.29
A. stipularis 2 2L + 3M + 5S				meas. 1	meas. 2	meas. 3	meas. 4	meas. 5	meas. 6	meas. 7	meas. 8	meas. 9	meas. 10	meas. 11	meas. 12	meas. 13
	4.74538	0.525951		4.63	4.23	4.96	3.98	4.29	4.76	4.54	4.7	4.9	5.3	4.67	4.55	6.18
	4.36846	0.345985		4.55	4.05	4.54	3.92	4.15	4.3	4.15	4.38	4.32	4.96	4.13	4.17	5.17
	4.10846	0.369341		4.02	3.48	4.3	3.82	4.05	4.3	3.92	4.19	4.01	4.39	4.07	3.77	5.09
	3.94231	0.376403		3.98	3.47	4.26	3.66	3.84	3.81	3.7	4.17	3.84	3.98	4.06	3.5	4.98
	3.76385	0.345288		3.75	3.35	4.06	3.65	3.62	3.81	3.69	3.66	3.66	3.9	3.72	3.3	4.76
	3.66615	0.305854		3.72	3.34	4.04	3.57	3.48	3.79	3.62	3.63	3.34	3.89	3.63	3.21	4.4
	3.51385	0.333617		3.72	3.13	3.86	3.16	3.43	3.65	3.57	3.62	3.21	3.84	3.6	2.83	4.06
	3.40462	0.310499		3.55	3.02	3.62	3.15	3.37	3.62	3.43	3.47	3.12	3.7	3.55	2.73	3.93
	3.21385	0.322527		3.43	2.95	3.5	3.15	3.13	3.34	2.62	3.41	3.05	3.37	3.27	2.7	3.86
	3.02385	0.26246		3.21	2.91	3.14	2.93	2.93	3.31	2.56	3.17	2.96	3.35	2.87	2.56	3.41
	2.88154	0.295891		3.08	2.87	3.08	2.83	2.69	3.27	2.29	2.91	2.83	3.21	2.63	2.47	3.3
	2.69	0.344674		3.05	2.6	3.01	2.13	2.46	3.02	2.24	2.66	2.7	3.13	2.42	2.36	3.19
	2.45154	0.271714		2.84	2.51	2.6	2.07	2.36	2.96	1.96	2.36	2.58	2.54	2.39	2.16	2.54
	2.33923	0.264937		2.71	2.23	2.23	2.07	2.23	2.93	1.91	2.34	2.48	2.48	2.23	2.09	2.48
	2.13615	0.173451		2.26	2.02	2.09	1.94	2.14	2.27	1.71	2.34	2.14	2.34	2.2	2.03	2.29
	2.04308	0.178988		2.09	1.96	2.07	1.8	2.13	2.06	1.59	2.21	2.07	2.24	2.14	1.94	2.26
	1.97077	0.192492		2.07	1.81	1.9	1.75	1.94	2.01	1.59	2.2	2.07	2.16	2.13	1.75	2.24
	1.87846	0.179094		1.91	1.77	1.66	1.72	1.9	1.92	1.5	2.03	2.06	2.06	2.01	1.75	2.13
	1.71231	0.191599		1.75	1.71	1.59	1.59	1.57	1.91	1.44	1.75	1.59	2.01	1.91	1.43	2.01
	1.58846	0.220484		1.44	1.71	1.44	1.43	1.51	1.81	1.31	1.59	1.44	1.99	1.85	1.28	1.85
sum	59.4423	4.8341		61.76	55.12	61.95	54.32	57.22	62.85	53.34	60.79	58.37	64.84	59.48	52.58	70.13
A. stipularis 3 3L + 3M + 4S				meas. 1	meas. 2	meas. 3	meas. 4	meas. 5	meas. 6	meas. 7	meas. 8	meas. 9	meas. 10	meas. 11	meas. 12	meas. 13	meas. 14	meas. 15	meas. 16	meas. 17	meas. 18
	5.135	0.559318		5.64	5.02	6.2	5.42	6.11	5.96	4.54	5.23	5.05	4.76	4.9	4.97	5.15	5.24	4.15	4.54	5.18	4.37
	4.81778	0.518658		4.76	4.7	5.73	5.24	5.93	5.2	4.36	5.04	4.98	4.61	4.84	4.58	4.55	4.92	3.58	4.48	4.95	4.27
	4.645	0.475397		4.76	4.67	5.57	5.04	5.46	5.16	4.28	4.73	4.47	4.41	4.69	4.42	4.19	4.76	3.55	4.47	4.9	4.08
	4.43556	0.500025		4.67	4.51	5.51	4.78	4.96	5.04	4.27	4.69	4.36	4.17	4.47	4.12	3.79	4.55	3.37	4.13	4.73	3.72
	4.32833	0.506176		4.61	4.41	5.43	4.77	4.77	4.77	4.12	4.49	4.36	4.08	4.45	4.1	3.57	4.46	3.21	3.98	4.67	3.66
	4.18111	0.439658		4.49	4.2	5.01	4.46	4.76	4.67	4	4.33	4.05	3.98	4.41	4.06	3.52	4.39	3.19	3.89	4.23	3.62
	3.97222	0.469995		3.7	4.1	4.9	4.3	4.7	4.6	3.9	4.2	3.5	3.6	4.2	4	3.4	4.1	3.1	3.7	4.1	3.4
	3.92889	0.469691		3.55	4.08	4.9	4.3	4.7	4.49	3.86	4.19	3.47	3.63	4.05	4.01	3.43	3.92	3.1	3.6	4.1	3.34
	3.785	0.529594		3.52	3.98	4.93	4.17	4.69	4.41	3.7	3.7	3.3	3.58	4.01	3.92	3.13	3.82	2.86	3.17	3.93	3.31
	3.60556	0.568108		3.48	3.84	4.77	4.17	4.61	3.81	3.57	3.66	3.3	3.08	3.92	3.81	2.93	3.81	2.56	3.02	3.7	2.86
	3.43778	0.578682		3.42	3.77	4.61	4.14	4.54	3.72	3.13	3.65	3.27	3.05	3.87	3.52	2.86	3.19	2.56	2.87	3.05	2.66
	3.25167	0.520942		3.39	3.47	3.77	4.01	4.47	3.24	2.83	3.62	3.16	3.03	3.72	3.37	2.81	3.05	2.39	2.73	2.96	2.51
	2.67778	0.228487		2.86	2.77	3.08	2.93	2.9	2.92	2.38	2.56	2.7	2.58	2.56	2.77	2.69	2.84	2.36	2.7	2.39	2.21
	2.55278	0.254947		2.71	2.7	2.95	2.77	2.86	2.81	2.38	2.54	2.62	2.38	2.38	2.71	2.6	2.74	2.22	2.26	2.38	1.94
	2.43556	0.268312		2.69	2.63	2.84	2.72	2.81	2.7	2.14	2.38	2.34	2.27	2.34	2.54	2.6	2.48	2.07	2.2	2.23	1.86
	2.325	0.264664		2.63	2.48	2.74	2.64	2.77	2.62	1.94	2.29	2.12	2.24	2.29	2.27	2.36	2.31	2.07	2.16	2.07	1.85
	2.18889	0.24953		2.56	2.26	2.56	2.36	2.47	2.56	1.85	2.26	2.07	1.86	2.27	2.24	2.16	2.16	1.86	2.16	1.99	1.75
	2.06889	0.220829		2.27	2.13	2.39	2.27	2.24	2.43	1.81	2.16	1.77	1.81	2.21	2.14	2.03	2.14	1.71	2.07	1.94	1.72
	1.98056	0.235596		2.26	2.07	2.39	2.22	2.2	2.21	1.75	2.06	1.77	1.63	2.06	2.12	1.96	2.07	1.69	1.91	1.59	1.69
	1.81111	0.213252		1.96	2.07	2.36	1.8	1.91	2.07	1.72	1.63	1.77	1.59	1.75	1.81	1.75	2.01	1.59	1.75	1.5	1.56
sum	67.5644	7.3522		69.93	69.86	82.64	74.51	79.86	75.39	62.53	69.41	64.43	62.34	69.39	67.48	61.48	68.96	53.19	61.79	66.59	56.38
A. verticillatus 2 3L + 3M + 4S				meas. 1	meas. 2	meas. 3	meas. 4	meas. 5	meas. 6	meas. 7	meas. 8	meas. 9	meas. 10	meas. 11	meas. 12	meas. 13	meas. 14	meas. 15	meas. 16	meas. 17	meas. 18	meas. 19
	4.74526	0.629874		3.98	4.76	4.22	4.29	5.26	4.97	4.69	5.97	5.09	5.68	4.67	5.47	5.62	4.86	4.23	4.47	3.82	4.37	3.74
	4.59053	0.579587		3.93	4.36	4.12	4.27	5.1	4.77	4.61	5.48	4.8	5.63	4.54	5.17	5.61	4.72	4.23	4.29	3.7	4.19	3.7
	4.42474	0.475343		3.92	4.19	4.12	4.19	4.96	4.54	4.38	5.08	4.77	5.12	4.47	4.84	5.28	4.61	4.13	4	3.58	4.19	3.7
	4.26105	0.474684		3.77	4.19	4.05	4.13	4.83	4.4	4.15	4.83	4.49	4.98	4.39	4.4	5.23	4.52	4.01	3.9	3.47	3.52	3.7
	4.16316	0.486762		3.72	4.14	3.87	4	4.8	4.02	4.02	4.77	4.4	4.93	4.23	4.14	5.21	4.49	4	3.9	3.37	3.41	3.68
	4.06421	0.477993		3.65	4.14	3.74	3.98	4.54	3.43	4.01	4.61	4.38	4.73	4.23	4.12	5.2	4.33	3.79	3.9	3.35	3.41	3.68
	3.93316	0.47788		3.58	3.93	3.4	3.92	4.47	3.39	3.79	4.58	4.32	4.67	3.97	4.05	5.06	3.9	3.65	3.82	3.35	3.37	3.51
	3.83947	0.415888		3.51	3.92	3.37	3.58	4.4	3.39	3.7	4.41	4.31	4.57	3.93	4.01	4.58	3.75	3.65	3.7	3.35	3.34	3.48
	3.66842	0.425457		3.37	3.92	2.98	3.43	4.23	3.36	3.24	4.41	3.7	4.48	3.84	3.81	4.36	3.55	3.52	3.55	3.33	3.27	3.35
	3.53263	0.423194		3.36	3.68	2.73	3.41	3.92	3.3	3.13	4.05	3.62	4.47	3.66	3.79	4.32	3.12	3.43	3.39	3.27	3.13	3.34
	3.33368	0.470791		3.3	3.68	2.7	3.18	3.74	3.21	2.9	3.93	3.62	4.45	2.81	3.52	4.06	2.91	3.27	3.31	3.02	2.7	3.03
	3.09053	0.477587		3.13	3.62	2.6	2.81	3.6	3.01	2.48	3.48	3.6	3.98	2.66	3.43	3.79	2.74	2.6	3.27	2.86	2.64	2.42
	2.90684	0.420427		3.08	3.37	2.58	2.72	3.37	2.92	2.43	3.36	3.05	3.43	2.54	3.42	3.74	2.62	2.58	2.72	2.36	2.6	2.34
	2.76579	0.387574		2.93	2.83	2.42	2.7	3.01	2.66	2.38	3.36	3.03	3.31	2.46	2.96	3.74	2.6	2.51	2.54	2.27	2.58	2.26
	2.60421	0.303112		2.51	2.71	2.34	2.58	2.91	2.56	2.26	2.99	2.81	3.05	2.43	2.7	3.37	2.6	2.42	2.46	2.22	2.36	2.2
	2.48526	0.257587		2.16	2.71	2.23	2.51	2.73	2.56	2.23	2.84	2.74	3.05	2.42	2.66	2.7	2.38	2.42	2.27	2.16	2.31	2.14
	2.40737	0.2603		2.12	2.38	2.07	2.51	2.56	2.51	2.22	2.84	2.7	3.05	2.4	2.38	2.7	2.29	2.23	2.23	2.14	2.27	2.14
	2.31947	0.263488		2.07	2.22	2.07	2.46	2.54	2.42	2.06	2.7	2.58	3.01	2.21	2.27	2.63	2.26	2.22	2.06	2.02	2.14	2.13
	2.16316	0.239078		2.02	2.16	1.91	2.02	2.23	2.42	1.86	2.7	2.23	2.7	2.16	2.16	2.42	1.96	2.14	1.96	1.91	2.01	2.13
	2.00947	0.227746		1.91	2.07	1.77	1.75	2.23	2.27	1.57	2.06	1.94	2.58	2.07	2.06	2.27	1.93	2.06	1.96	1.81	1.75	2.12
sum	67.3084	7.4406		62.02	68.98	59.29	64.44	75.43	66.11	62.11	78.45	72.18	81.87	66.09	71.36	81.89	66.14	63.09	63.7	57.36	59.56	58.79
A. verticillatus 3 3L + 3M + 4S				meas. 1	meas. 2	meas. 3	meas. 4	meas. 5	meas. 6	meas. 7	meas. 8	meas. 9	meas. 10	meas. 11	meas. 12	meas. 13	meas. 14
	4.98429	0.999848		3.93	3.92	3.72	4.9	4.37	3.39	5.56	5.13	5.39	7.13	6.24	5.43	5.54	5.13
	4.71857	0.871393		3.82	3.92	3.51	4.12	4.27	3.34	5.33	5.04	5.37	6.54	5.43	5.12	5.28	4.97
	4.53143	0.833845		3.62	3.66	3.48	4.06	4.27	3.34	4.51	4.76	5.26	6.48	4.82	5.07	5.17	4.94
	4.32143	0.701853		3.4	3.66	3.37	3.94	4.26	3.27	4.2	4.54	4.83	5.79	4.76	4.92	4.8	4.76
	4.22	0.682966		3.37	3.65	3.27	3.68	4.2	3.27	4.06	4.48	4.71	5.69	4.63	4.89	4.61	4.57
	4.13	0.651822		3.27	3.62	3.27	3.52	4.04	3.27	3.98	4.4	4.55	5.52	4.62	4.7	4.54	4.52
	4.03357	0.676763		3.21	3.48	3.12	3.51	3.98	3.05	3.84	4.32	4.41	5.5	4.49	4.63	4.45	4.48
	3.88643	0.677997		3.21	3.39	3.08	3.43	3.86	2.87	3.42	3.98	4.06	5.43	4.47	4.57	4.23	4.41
	3.77571	0.717244		3.19	3.35	2.63	3.13	3.82	2.87	3.37	3.81	4.01	5.41	4.29	4.52	4.19	4.27
	3.63786	0.643153		3.17	3.35	2.63	3.08	3.82	2.83	3.37	3.27	4	5.17	4.29	4.05	3.97	3.93
	3.51571	0.627258		3.13	3.26	2.42	3.08	3.65	2.73	3.3	3.17	3.82	5.04	4.01	4.04	3.89	3.68
	3.28071	0.57217		2.81	3.21	2.36	3.05	3.03	2.7	2.92	3.02	3.7	4.78	3.48	3.62	3.77	3.48
	2.98571	0.581644		2.4	2.53	2.24	2.71	2.72	2.4	2.66	2.9	3.6	4.41	3.2	3.62	3.4	3.01
	2.83571	0.535533		2.27	2.42	2.23	2.54	2.48	2.16	2.64	2.8	3.39	4.05	3.1	3.55	3.08	2.99
	2.71857	0.531693		2.12	2.27	2.16	2.47	2.39	2.06	2.63	2.48	3.27	3.98	3.08	3.21	3.08	2.86
	2.61286	0.504132		2.12	2.09	2.09	2.38	2.38	2.03	2.58	2.47	3.05	3.9	2.93	3.17	2.81	2.58
	2.47357	0.465627		1.8	2.06	2.06	2.36	2.31	1.85	2.54	2.4	3.03	3.55	2.81	2.93	2.54	2.39
	2.37714	0.419786		1.77	1.99	1.91	2.21	2.31	1.77	2.36	2.36	2.78	3.21	2.78	2.91	2.54	2.38
	2.13286	0.322057		1.77	1.69	1.9	2.14	2.16	1.62	2.09	2.29	2.71	1.81	2.51	2.39	2.42	2.36
	1.97214	0.284459		1.75	1.59	1.86	1.75	2.16	1.57	1.8	2.2	2.2	1.71	2.48	2.38	2.2	1.96
sum	69.1443	11.6202		56.13	59.11	53.31	62.06	66.48	52.39	67.16	69.82	78.14	95.1	78.42	79.72	76.51	73.67
A. sp. 0L + 0M + 10S				meas. 1	meas. 2	meas. 3	meas. 4	meas. 5	meas. 6	meas. 7	meas. 8	meas. 9	meas. 10
	2.866	0.405887		2.6	2.48	3.5	2.38	2.96	2.96	3.35	2.7	2.36	3.37
	2.676	0.352256		2.48	2.42	3.27	2.23	2.51	2.93	2.77	2.64	2.27	3.24
	2.572	0.310123		2.48	2.24	2.93	2.21	2.42	2.81	2.7	2.48	2.26	3.19
	2.493	0.335084		2.38	2.22	2.9	2.02	2.39	2.7	2.56	2.42	2.16	3.18
	2.398	0.269659		2.22	2.16	2.77	1.99	2.29	2.64	2.54	2.38	2.16	2.83
	2.376	0.26428		2.22	2.13	2.71	1.96	2.27	2.63	2.51	2.36	2.16	2.81
	2.295	0.289007		2.09	1.99	2.66	1.92	2.27	2.62	2.23	2.29	2.07	2.81
	2.235	0.282745		2.07	1.94	2.6	1.85	2.07	2.58	2.21	2.26	2.06	2.71
	2.149	0.276458		2.02	1.92	2.56	1.72	2.07	2.47	2.21	1.94	2.02	2.56
	2.059	0.249137		2.01	1.91	2.36	1.69	1.85	2.36	2.03	1.93	1.94	2.51
	2.008	0.251825		1.99	1.72	2.26	1.62	1.85	2.36	2.03	1.93	1.9	2.42
	1.92	0.253693		1.91	1.59	2.09	1.59	1.81	2.29	1.96	1.77	1.81	2.38
	1.797	0.229262		1.75	1.59	1.92	1.56	1.56	2.06	1.92	1.75	1.59	2.27
	1.688	0.16216		1.71	1.56	1.81	1.46	1.56	1.92	1.77	1.72	1.46	1.91
	1.62	0.166913		1.69	1.5	1.71	1.46	1.46	1.85	1.69	1.72	1.31	1.81
	1.555	0.149549		1.51	1.46	1.62	1.44	1.46	1.81	1.56	1.69	1.28	1.72
	1.488	0.106094		1.46	1.46	1.51	1.42	1.44	1.51	1.5	1.59	1.28	1.71
	1.423	0.0983921		1.37	1.44	1.37	1.35	1.43	1.5	1.42	1.42	1.27	1.66
	1.343	0.0791265		1.27	1.43	1.24	1.28	1.42	1.46	1.36	1.28	1.27	1.42
	1.224	0.0886792		1.12	1.31	1.12	1.27	1.12	1.36	1.27	1.12	1.27	1.28
sum	40.185	4.20614		38.35	36.47	44.91	34.42	38.21	44.82	41.59	39.39	35.9	47.79
1 MV: mean value of the measured chromosomes; chromosomes smaller than 3 µm were classified as small (S). Between 3 µm and 4 µm large chromosomes were assigned as medium-sized (M) chromosomes. In the large-sized (L) group, the chromosomes were classified larger than 4 µm

## Sheet: Korrel
	Chromosome	Flow Cytometry
	Total length (µm)	Cx	2C	IDS
A. officinalis 'Darlise'	68.2175	1.47	2.95	S
A.acutifolia	65.85	1.35	2.7	S
A. africanus	49.4517	1.05	2.1	P
A. albus	63.9274	1.23	2.64	S
A. arborescens	53.1859	1.32	2.63	S
A. plocamoides	44.4875	0.71	1.43	S
A. plumosus	50.4531	1.06	2.11	P
A. ramosissimus	66.0614	1.15	3.21	S
A. scoparius	39.5848	0.73	1.46	S
A. stipularis 1	57.1211	0.81	1.62	S
A. stipularis 2	59.4423	1.13	2.26	S
A. stipularis 3	67.5644	1.21	2.42	S
A. verticillatus 2	67.3084	1.65	3.36	S
A. verticillatus 3	69.1443	1.54	3.08	S
A. sp.	40.185	0.93	1.86	P
		0.796679	0.831361
			FG=14	0,426 (p=0,05)
